# Supplementary material for: Biological control of Heterodera glycines by spore-forming plant growth-promoting rhizobacteria (PGPR) on soybean
Source: PLoS One. 2017 Jul 13;12(7):e0181201. doi: 10.1371/journal.pone.0181201 (PMC5509290; doi:10.1371/journal.pone.0181201)
Supplement: S2 Table — (XLSX) [file pone.0181201.s002.xlsx]

## Sheet: Sheet2
S2 Table. Effect of PGPR strains on soybean plant growth and Heterodera glycines population in the greenhouse trials at 60 DAP.
Trt	Rep	Test	PH	SFW	RFW	BIO	Total Cysts	Total J2s	TOTAL SCN	TOTAL SCN/Gram of root
Bve12	1	1	40	2.75	2.41	5.16	429	77	506	209.959
Bve12	2	1	40	4.95	3.54	8.49	4804.8	0	4804.8	1357.29
Bve12	3	1	47	5.74	3.31	9.05	1329.9	231	1560.9	471.571
Bve12	4	1	43	5.5	3.07	8.57	3088.8	924	4012.8	1307.1
Bve12	5	1	45	5.55	2.86	8.41	3131.7	77	3208.7	1121.92
Bve12	1	2	33	2.35	1.62	3.97	6606.6	1232	7838.6	4838.64
Bve12	2	2	30	2.81	1.07	3.88	1329.9	539	1868.9	1746.64
Bve12	3	2	30	2.54	1.19	3.73	7679.1	308	7987.1	6711.85
Bve12	4	2	38	1.6	2.27	3.87	2359.5	2156	4515.5	1989.21
Bve12	5	2	32.5	2.21	3.02	5.23	4504.5	1155	5659.5	1874.01
Bmo3	1	1	48	3.15	2.39	5.54	1544.4	847	2391.4	1000.59
Bmo3	2	1	46	4.3	2.6	6.9	1844.7	154	1998.7	768.731
Bmo3	3	1	44	4.07	2.91	6.98	686.4	154	840.4	288.797
Bmo3	4	1	40	4.67	3.94	8.61	1501.5	0	1501.5	381.091
Bmo3	5	1	63	1.81	1.04	2.85	343.2	77	420.2	404.038
Bmo3	1	2	31	1.67	0.26	1.93	1458.6	154	1612.6	6202.31
Bmo3	2	2	33	3.01	1.28	4.29	5148	2233	7381	5766.41
Bmo3	3	2	38	3	1.41	4.41	2616.9	1232	3848.9	2729.72
Bmo3	4	2	30	1.46	1.6	3.06	1329.9	1540	2869.9	1793.69
Bmo3	5	2	35	1.18	0.11	1.29	171.6	154	325.6	2960
Fso1	1	1	30	2.88	1.08	3.96	4332.9	616	4948.9	4582.31
Fso1	2	1	38	3.06	1.99	5.05	2102.1	0	2102.1	1056.33
Fso1	3	1	35	4.03	2.89	6.92	557.7	308	865.7	299.55
Fso1	4	1	40	3.59	2.74	6.33	686.4	308	994.4	362.92
Fso1	5	1	41	2.58	1.9	4.48	1201.2	0	1201.2	632.211
Fso1	1	2	35	2.12	0.55	2.67	2145	1463	3608	6560
Fso1	2	2	35	1.9	0.91	2.81	815.1	154	969.1	1064.95
Fso1	3	2	31	4.3	1.19	5.49	1801.8	616	2417.8	2031.76
Fso1	4	2	23.5	1.06	1.4	2.46	1501.5	770	2271.5	1622.5
Fso1	5	2	41.5	1.41	1.4	2.81	2187.9	1694	3881.9	2772.79
Bsssu2	1	1	42	3.56	3.09	6.65	4032.6	154	4186.6	1354.89
Bsssu2	2	1	45	4.36	3.4	7.76	4032.6	231	4263.6	1254
Bsssu2	3	1	51	5.6	2.24	7.84	2145	77	2222	991.964
Bsssu2	4	1	39	3.47	2.07	5.54	2702.7	0	2702.7	1305.65
Bsssu2	5	1	36	.	1.56	.	514.8	154	668.8	428.718
Bsssu2	1	2	31	2.91	0.91	3.82	1758.9	1078	2836.9	3117.47
Bsssu2	2	2	34	2.1	0.65	2.75	2016.3	616	2632.3	4049.69
Bsssu2	3	2	52	5.06	1.09	6.15	171.6	77	248.6	228.073
Bsssu2	4	2	42	1.19	0.9	2.09	1887.6	616	2503.6	2781.78
Bsssu2	5	2	.	.	.	.	.	.	.	.
Bsssu3	1	1	29	2.21	2.27	4.48	2745.6	154	2899.6	1277.36
Bsssu3	2	1	39	4.95	3.44	8.39	3174.6	539	3713.6	1079.53
Bsssu3	3	1	32	3.56	2.71	6.27	1115.4	154	1269.4	468.413
Bsssu3	4	1	44	4.29	2.89	7.18	2187.9	154	2341.9	810.346
Bsssu3	5	1	47	4.68	2.15	6.83	2359.5	0	2359.5	1097.44
Bsssu3	1	2	26	2.83	1.13	3.96	1630.2	4312	5942.2	5258.58
Bsssu3	2	2	41	2.28	0.6	2.88	1372.8	1078	2450.8	4084.67
Bsssu3	3	2	28	3.26	1.09	4.35	1244.1	0	1244.1	1141.38
Bsssu3	4	2	37	0.47	0.78	1.25	1587.3	154	1741.3	2232.44
Bsssu3	5	2	26	2.86	2.8	5.66	3217.5	616	3833.5	1369.11
Bal11	1	1	38	3.17	1.7	4.87	1801.8	231	2032.8	1195.76
Bal11	2	1	40	4	3.76	7.76	643.5	693	1336.5	355.452
Bal11	3	1	42	2.56	1.79	4.35	900.9	154	1054.9	589.33
Bal11	4	1	43	4.57	2.5	7.07	729.3	0	729.3	291.72
Bal11	5	1	36	5.27	3.68	8.95	643.5	154	797.5	216.712
Bal11	1	2	27	0.8	0.14	0.94	1844.7	77	1921.7	13726.4
Bal11	2	2	39	2.56	1.34	3.9	4075.5	924	4999.5	3730.97
Bal11	3	2	34	3.67	1.76	5.43	8708.7	924	9632.7	5473.12
Bal11	4	2	30	0.53	0.59	1.12	3346.2	924	4270.2	7237.63
Bal11	5	2	24	1.98	2.32	4.3	1887.6	308	2195.6	946.379
Bal13	1	1	40	3.06	2.2	5.26	2445.3	154	2599.3	1181.5
Bal13	2	1	30	3.83	3.54	7.37	900.9	0	900.9	254.492
Bal13	3	1	39	4.81	2.99	7.8	1801.8	0	1801.8	602.609
Bal13	4	1	40	3.01	1.97	4.98	471.9	1617	2088.9	1060.36
Bal13	5	1	38	3.73	1.81	5.54	429	77	506	279.558
Bal13	1	2	38	2.18	0.6	2.78	2102.1	308	2410.1	4016.83
Bal13	2	2	32	2.99	1.89	4.88	6177.6	1155	7332.6	3879.68
Bal13	3	2	30	3.67	.	.	1544.4	4851	6395.4	.
Bal13	4	2	30.5	3.16	1.53	4.69	1887.6	8393	10280.6	6719.35
Bal13	5	2	33	1.82	2.74	4.56	3775.2	77	3852.2	1405.91
Bsa26	1	1	32	1.63	0.74	2.37	729.3	385	1114.3	1505.81
Bsa26	2	1	32	3.61	3.12	6.73	858	0	858	275
Bsa26	3	1	47	4.1	3.03	7.13	2273.7	154	2427.7	801.221
Bsa26	4	1	63	2.75	0.84	3.59	2359.5	0	2359.5	2808.93
Bsa26	5	1	42	3.75	2.87	6.62	1201.2	154	1355.2	472.195
Bsa26	1	2	37	3.45	1.69	5.14	3474.9	1771	5245.9	3104.08
Bsa26	2	2	31	1.44	0.75	2.19	10038.6	539	10577.6	14103.5
Bsa26	3	2	42	4	1.33	5.33	1115.4	154	1269.4	954.436
Bsa26	4	2	28.5	3.23	1.73	4.96	4332.9	4620	8952.9	5175.09
Bsa26	5	2	34	1.44	2.56	4	2960.1	693	3653.1	1426.99
Bve2	1	1	43	4.62	3.86	8.48	429	231	660	170.984
Bve2	2	1	40	1.73	1.14	2.87	1372.8	0	1372.8	1204.21
Bve2	3	1	34	5.31	4.1	9.41	1544.4	308	1852.4	451.805
Bve2	4	1	41	5.75	3	8.75	858	0	858	286
Bve2	5	1	41	4.93	3.16	8.09	471.9	154	625.9	198.07
Bve2	1	2	21	1.35	0.71	2.06	1501.5	231	1732.5	2440.14
Bve2	2	2	36	3.41	1.44	4.85	3217.5	770	3987.5	2769.1
Bve2	3	2	31	2.75	1.11	3.86	214.5	77	291.5	262.613
Bve2	4	2	30	0.47	0.83	1.3	1458.6	462	1920.6	2313.98
Bve2	5	2	30	0.59	2.2	2.79	4761.9	154	4915.9	2234.5
Bsa27	1	1	39	4.13	3.97	8.1	3217.5	462	3679.5	926.826
Bsa27	2	1	38	2.27	2.18	4.45	257.4	0	257.4	118.073
Bsa27	3	1	38	3.15	1.56	4.71	1973.4	154	2127.4	1363.72
Bsa27	4	1	40	4.56	2.85	7.41	900.9	0	900.9	316.105
Bsa27	5	1	34	4.98	2.93	7.91	171.6	154	325.6	111.126
Bsa27	1	2	34	3.1	0.81	3.91	4676.1	0	4676.1	5772.96
Bsa27	2	2	30	2.22	0.99	3.21	4461.6	308	4769.6	4817.78
Bsa27	3	2	36	3.35	1.18	4.53	5619.9	847	6466.9	5480.42
Bsa27	4	2	32	0.9	0.92	1.82	1973.4	1848	3821.4	4153.7
Bsa27	5	2	33	0.95	1.48	2.43	4290	0	4290	2898.65
Pasteuria nishizawae	1	1	41	4.16	2.82	6.98	343.2	231	574.2	203.617
Pasteuria nishizawae	2	1	40	2.3	1.83	4.13	429	154	583	318.579
Pasteuria nishizawae	3	1	38	3	2.92	5.92	1587.3	77	1664.3	569.966
Pasteuria nishizawae	4	1	40	2.15	2.08	4.23	3217.5	0	3217.5	1546.88
Pasteuria nishizawae	5	1	40	4.61	2.31	6.92	1201.2	154	1355.2	586.667
Pasteuria nishizawae	1	2	.	.	.	.	.	.	.	.
Pasteuria nishizawae	2	2	29	3.49	1.25	4.74	3603.6	462	4065.6	3252.48
Pasteuria nishizawae	3	2	28	2.82	1.24	4.06	1501.5	0	1501.5	1210.89
Pasteuria nishizawae	4	2	27.5	1.52	2.08	3.6	4290	1001	5291	2543.75
Pasteuria nishizawae	5	2	26	2.01	2.35	4.36	4032.6	770	4802.6	2043.66
Clothianidin and B. firmus I-1582	1	1	18	1.61	0.66	2.27	171.6	154	325.6	493.333
Clothianidin and B. firmus I-1583	2	1	17	1.63	0.47	2.1	1158.3	0	1158.3	2464.47
Clothianidin and B. firmus I-1584	3	1	35	1.62	0.46	2.08	514.8	1155	1669.8	3630
Clothianidin and B. firmus I-1585	4	1	15	0.72	0.06	0.78	686.4	1771	2457.4	40956.7
Clothianidin and B. firmus I-1586	5	1	.	.	.	.	.	.	.	.
Clothianidin and B. firmus I-1587	1	2	9	0.67	0.07	0.74	343.2	385	728.2	10402.9
Clothianidin and B. firmus I-1588	2	2	38	3.48	1.89	5.37	3775.2	77	3852.2	2038.2
Clothianidin and B. firmus I-1589	3	2	46	2.82	1.17	3.99	3045.9	770	3815.9	3261.45
Clothianidin and B. firmus I-1590	4	2	31	3.19	1.4	4.59	2831.4	924	3755.4	2682.43
Clothianidin and B. firmus I-1591	5	2	34.5	1.41	1.97	3.38	3174.6	539	3713.6	1885.08
Water	1	1	30	4.25	4.12	8.37	514.8	77	591.8	143.641
Water	2	1	49	5.57	2.78	8.35	2102.1	0	2102.1	756.151
Water	3	1	37	4.46	3.36	7.82	1415.7	616	2031.7	604.673
Water	4	1	39	2.72	2.84	5.56	1201.2	77	1278.2	450.07
Water	5	1	67	3.12	0.95	4.07	815.1	154	969.1	1020.11
Water	1	2	25	0.95	0.75	1.7	1716	539	2255	3006.67
Water	2	2	32	2.53	0.76	3.29	1716	231	1947	2561.84
Water	3	2	29	3.5	1.72	5.22	7636.2	2079	9715.2	5648.37
Water	4	2	32.5	2.84	1.47	4.31	3517.8	5082	8599.8	5850.2
Water	5	2	35	2.3	2.28	4.58	2402.4	847	3249.4	1425.18
Abamectin	1	1	48	4.73	2.99	7.72	214.5	0	214.5	71.7391
Abamectin	2	1	39	3.66	2.33	5.99	171.6	77	248.6	106.695
Abamectin	3	1	.	.	.	.	.	.	.	.
Abamectin	4	1	.	.	.	.	.	.	.	.
Abamectin	5	1	34	6.79	3.07	9.86	42.9	0	42.9	13.9739
Abamectin	1	2	13.1	1.74	1.03	2.77	128.7	0	128.7	124.951
Abamectin	2	2	36	3.22	1.28	4.5	2273.7	539	2812.7	2197.42
Abamectin	3	2	32	3.13	0.61	3.74	3903.9	1925	5828.9	9555.57
Abamectin	4	2	33	1.85	0.96	2.81	772.2	2387	3159.2	3290.83
Abamectin	5	2	34	1.44	2.32	3.76	1415.7	462	1877.7	809.353
