# Supplementary material for: Biological control of Heterodera glycines by spore-forming plant growth-promoting rhizobacteria (PGPR) on soybean
Source: PLoS One. 2017 Jul 13;12(7):e0181201. doi: 10.1371/journal.pone.0181201 (PMC5509290; doi:10.1371/journal.pone.0181201)
Supplement: S3 Table — (XLSX) [file pone.0181201.s003.xlsx]

## Sheet: Sheet1
No.	TRT	Repeat	REP	PH	SFW	RFW	Bio	J2	CYST	TNEMA	NEMA/GR	Soybean yield /g (45.97%)
1	ABAM	1	1	46	71.7	9	80.7	0	558	558	62	247.754
1	ABAM	1	2	43	88	15	103	39	300	339	22.6	220.445
1	ABAM	1	3	40	94.7	14.7	109.4	103	1244	1347	91.6327	166.15
1	ABAM	1	4	23	68.9	11.4	80.3	39	987	1025	89.9123	169.966
1	ABAM	1	5	45	99.2	12.9	112.1	0	429	429	33.2558	202.883
1	ABAM	1	6	40	63	11.8	74.8	0	386	386	32.7119	220.078
1	ABAM	2	1	31	34.2	4.8	39	77	472	549	115	.
1	ABAM	2	2	25	18.7	2.4	21.1	77	901	978	408	.
1	ABAM	2	3	28	35.8	5.6	41.4	39	644	682	121	.
1	ABAM	2	4	31	30.9	4	34.9	0	86	86	22	.
1	ABAM	2	5	24	30.9	2.9	33.8	26	472	498	173	.
1	ABAM	2	6	.	.	.	.	.	.	.	.	.
2	AP136	1	1	48	80.7	9.6	90.3	0	686	686	71.4583	306.417
2	AP136	1	2	40	89.9	12	101.9	0	644	644	53.6667	184.999
2	AP136	1	3	40	27.7	3.3	31	52	686	738	223.636	184.08
2	AP136	1	4	44	67.8	9.9	77.7	13	257	270	27.2727	184.356
2	AP136	1	5	39	84.3	11.4	95.7	13	429	442	38.7719	87.7644
2	AP136	1	6	46	80.2	14.9	95.1	0	172	172	11.5436	270.005
2	AP136	2	1	30	25.1	1.6	26.7	13	257	270	165	.
2	AP136	2	2	44	65.4	7.1	72.5	26	944	970	137	.
2	AP136	2	3	31	44.5	7.3	51.8	13	386	399	55	.
2	AP136	2	4	29	21.7	4.3	26	13	215	227	53	.
2	AP136	2	5	31	51.2	5.5	56.7	0	172	172	31	.
2	AP136	2	6	.	.	.	.	.	.	.	.	.
3	AP278	1	1	36	83.4	9.2	92.6	13	257	270	29.3478	240.536
3	AP278	1	2	46	69.9	7.5	77.4	0	172	172	22.9333	195.573
3	AP278	1	3	41	72.2	10.1	82.3	1867	987	2854	282.574	148.312
3	AP278	1	4	44	78.5	12.6	91.1	103	1030	1133	89.9206	159.254
3	AP278	1	5	48	134.7	23.5	158.2	0	858	858	36.5106	239.571
3	AP278	1	6	40	69	12.6	81.6	0	987	987	78.3333	175.942
3	AP278	2	1	32	51.8	6.3	58.1	0	558	558	89	.
3	AP278	2	2	23	35.8	4.3	40.1	232	472	704	163	.
3	AP278	2	3	32	50.2	10.2	60.4	90	686	777	76	.
3	AP278	2	4	28	30.5	5.4	35.9	26	815	841	155	.
3	AP278	2	5	27	26.3	4.7	31	13	1716	1729	367	.
3	AP278	2	6	.	.	.	.	.	.	.	.	.
4	AP283	1	1	41	48.3	18.7	67	180	987	1167	62.4064	163.024
4	AP283	1	2	46	101.4	23.1	124.5	129	1073	1201	51.9913	166.656
4	AP283	1	3	47	99.4	15.4	114.8	296	944	1240	80.5195	168.863
4	AP283	1	4	41	69	13.9	82.9	0	2317	2317	166.691	324.209
4	AP283	1	5	40	49.8	11.7	61.5	0	987	987	84.359	74.5239
4	AP283	1	6	48	105.2	18	123.2	0	429	429	23.8333	256.121
4	AP283	2	1	.	.	.	.	.	.	.	.	.
4	AP283	2	2	.	.	.	.	.	.	.	.	.
4	AP283	2	3	.	.	.	.	.	.	.	.	.
4	AP283	2	4	.	.	.	.	.	.	.	.	.
4	AP283	2	5	.	.	.	.	.	.	.	.	.
4	AP283	2	6	.	.	.	.	.	.	.	.	.
5	AP52	1	1	40	65.1	11.4	76.5	0	172	172	15.0877	286.142
5	AP52	1	2	40	80.6	11.1	91.7	309	429	738	66.4865	142.887
5	AP52	1	3	42	101.8	15.2	117	0	86	86	5.65789	173.69
5	AP52	1	4	41	83.3	11	94.3	0	300	300	27.2727	148.358
5	AP52	1	5	44	120.2	18.8	139	0	686	686	36.4894	154.197
5	AP52	1	6	42	102.3	19.2	121.5	0	558	558	29.0625	409.261
5	AP52	2	1	33	45.2	6.2	51.4	0	343	343	55	.
5	AP52	2	2	28	44.8	3.5	48.3	26	257	283	81	.
5	AP52	2	3	31	43	5.3	48.3	52	772	824	155	.
5	AP52	2	4	30	22	2.5	24.5	26	43	69	28	.
5	AP52	2	5	33	26.5	3.9	30.4	77	601	678	174	.
5	AP52	2	6	.	.	.	.	.	.	.	.	.
6	AP7	1	1	43	72.5	10.9	83.4	0	129	129	11.8349	241.915
6	AP7	1	2	40	71.9	10.6	82.5	0	43	43	4.0566	190.011
6	AP7	1	3	41	78.9	13.7	92.6	13	1330	1343	98.0292	117.004
6	AP7	1	4	42	78.3	9.7	88	811	1030	1841	189.794	131.67
6	AP7	1	5	43	82.1	12.8	94.9	0	43	43	3.35938	87.1667
6	AP7	1	6	41	111.1	15.5	126.6	0	257	257	16.5806	283.798
6	AP7	2	1	.	.	.	.	.	.	.	.	.
6	AP7	2	2	.	.	.	.	.	.	.	.	.
6	AP7	2	3	.	.	.	.	.	.	.	.	.
6	AP7	2	4	.	.	.	.	.	.	.	.	.
6	AP7	2	5	.	.	.	.	.	.	.	.	.
6	AP7	2	6	.	.	.	.	.	.	.	.	.
7	CLARIVA	1	1	39	69.3	10.3	79.6	13	1030	1042	101.165	286.924
7	CLARIVA	1	2	47	60.3	9.1	69.4	64	558	622	68.3516	248.398
7	CLARIVA	1	3	41	50.9	13.6	64.5	476	772	1249	91.8382	72.9607
7	CLARIVA	1	4	42	38.9	6.2	45.1	26	558	583	94.0323	128.681
7	CLARIVA	1	5	40	95.7	20.8	116.5	0	1030	1030	49.5192	162.702
7	CLARIVA	1	6	30	37.2	10.7	47.9	0	1158	1158	108.224	173.368
7	CLARIVA	2	1	24	33.1	5.2	38.3	64	472	536	103	.
7	CLARIVA	2	2	23	22.7	4.2	26.9	386	729	1116	268	.
7	CLARIVA	2	3	30	34.6	5.5	40.1	13	729	742	135	.
7	CLARIVA	2	4	29	21.4	3.4	24.8	52	1630	1682	496	.
7	CLARIVA	2	5	25	29.5	3.7	33.2	26	515	541	145	.
7	CLARIVA	2	6	.	.	.	.	.	.	.	.	.
8	COM1	1	1	35	79.5	12.8	92.3	0	558	558	43.5938	157.001
8	COM1	1	2	39	45.4	9.7	55.1	13	300	313	32.268	105.74
8	COM1	1	3	44	85.7	13.9	99.6	13	215	227	16.3309	116.866
8	COM1	1	4	42	74.7	10.4	85.1	0	815	815	78.3654	133.371
8	COM1	1	5	39	62.7	8.8	71.5	13	215	227	25.7955	105.556
8	COM1	1	6	40	34.6	7.9	42.5	0	686	686	86.8354	319.197
8	COM1	2	1	.	.	.	.	.	.	.	.	.
8	COM1	2	2	.	.	.	.	.	.	.	.	.
8	COM1	2	3	.	.	.	.	.	.	.	.	.
8	COM1	2	4	.	.	.	.	.	.	.	.	.
8	COM1	2	5	.	.	.	.	.	.	.	.	.
8	COM1	2	6	.	.	.	.	.	.	.	.	.
9	COM2	1	1	43	20.7	6.9	27.6	0	1845	1845	267.391	262.741
9	COM2	1	2	42	87.4	18	105.4	167	644	811	45.0556	130.658
9	COM2	1	3	50	104.6	13.9	118.5	64	815	879	63.2374	155.668
9	COM2	1	4	44	81.3	10	91.3	0	815	815	81.5	157.093
9	COM2	1	5	45	111	17.9	128.9	0	1158	1158	64.6927	249.685
9	COM2	1	6	39	32.7	26.8	59.5	0	300	300	11.194	156.358
9	COM2	2	1	.	.	.	.	.	.	.	.	.
9	COM2	2	2	.	.	.	.	.	.	.	.	.
9	COM2	2	3	.	.	.	.	.	.	.	.	.
9	COM2	2	4	.	.	.	.	.	.	.	.	.
9	COM2	2	5	.	.	.	.	.	.	.	.	.
9	COM2	2	6	.	.	.	.	.	.	.	.	.
10	PV	1	1	38	52.2	7.2	59.4	0	429	429	59.5833	187.482
10	PV	1	2	32	29	6.7	35.7	0	686	686	102.388	144.726
10	PV	1	3	40	83.4	10.6	94	0	129	129	12.1698	166.886
10	PV	1	4	43	92.6	15.3	107.9	13	772	785	51.3072	141.002
10	PV	1	5	40	92.4	22.6	115	0	601	601	26.5929	142.795
10	PV	1	6	42	46.9	15.6	62.5	0	729	729	46.7308	306.417
10	PV	2	1	29	30	2.8	32.8	245	772	1017	367	.
10	PV	2	2	17	18.1	1.5	19.6	0	1287	1287	841	.
10	PV	2	3	30	34	3.5	37.5	13	172	184	53	.
10	PV	2	4	23	17.6	3	20.6	0	386	386	130	.
10	PV	2	5	32	39.5	5.6	45.1	0	257	257	46	.
10	PV	2	6	.	.	.	.	.	.	.	.	.
11	WATER	1	1	44	61.9	11.2	73.1	13	472	485	43.3036	415.191
11	WATER	1	2	43	32.9	8.9	41.8	0	472	472	53.0337	139.485
11	WATER	1	3	36	54.2	11.9	66.1	155	386	541	45.4622	104.545
11	WATER	1	4	39	69.7	14.8	84.5	0	1416	1416	95.6757	220.261
11	WATER	1	5	40	95.3	16.7	112	26	429	455	27.2455	168.403
11	WATER	1	6	32	30.9	7.9	38.8	13	343	356	45.0633	171.437
11	WATER	2	1	23	17.6	2.1	19.7	0	429	429	208	.
11	WATER	2	2	20	9.9	1.1	11	0	257	257	230	.
11	WATER	2	4	31	42.2	6.4	48.6	850	1587	2437	380	.
11	WATER	2	4	30	20.8	3.9	24.7	116	815	931	239	.
11	WATER	2	5	24	12.9	1.9	14.8	0	429	429	225	.
11	WATER	2	6	.	.	.	.	.	.	.	.	.

## Sheet: Sheet2
S3 Table. Effect of five PGPR strains and two mixtures on plant growth and Heterodera glycines population density on soybean in microplot trials at 60 DAP.
TRT	Repeat	REP	PH	SFW	RFW	Bio	J2	CYST	Total H.glycines	Total H.glycines/g of root	Soybean yield /g
Abamectin	1	1	46	71.7	9	80.7	0	558	558	62	247.8
Abamectin	1	2	43	88	15	103	39	300	339	23	220.4
Abamectin	1	3	40	94.7	14.7	109.4	103	1244	1347	92	166.2
Abamectin	1	4	23	68.9	11.4	80.3	39	987	1025	90	170
Abamectin	1	5	45	99.2	12.9	112.1	0	429	429	33	202.9
Abamectin	1	6	40	63	11.8	74.8	0	386	386	33	220.1
Abamectin	2	1	31	34.2	4.8	39	77	472	549	115	.
Abamectin	2	2	25	18.7	2.4	21.1	77	901	978	408	.
Abamectin	2	3	28	35.8	5.6	41.4	39	644	682	121	.
Abamectin	2	4	31	30.9	4	34.9	0	86	86	22	.
Abamectin	2	5	24	30.9	2.9	33.8	26	472	498	173	.
Abamectin	2	6	.	.	.	.	.	.	.	.	.
Bve12	1	1	48	80.7	9.6	90.3	0	686	686	71	306.4
Bve12	1	2	40	89.9	12	101.9	0	644	644	54	185
Bve12	1	3	40	27.7	3.3	31	52	686	738	224	184.1
Bve12	1	4	44	67.8	9.9	77.7	13	257	270	27	184.4
Bve12	1	5	39	84.3	11.4	95.7	13	429	442	39	87.8
Bve12	1	6	46	80.2	14.9	95.1	0	172	172	12	270
Bve12	2	1	30	25.1	1.6	26.7	13	257	270	165	.
Bve12	2	2	44	65.4	7.1	72.5	26	944	970	137	.
Bve12	2	3	31	44.5	7.3	51.8	13	386	399	55	.
Bve12	2	4	29	21.7	4.3	26	13	215	227	53	.
Bve12	2	5	31	51.2	5.5	56.7	0	172	172	31	.
Bve12	2	6	.	.	.	.	.	.	.	.	.
Bsssu2	1	1	36	83.4	9.2	92.6	13	257	270	29	240.5
Bsssu2	1	2	46	69.9	7.5	77.4	0	172	172	23	195.6
Bsssu2	1	3	41	72.2	10.1	82.3	1867	987	2854	283	148.3
Bsssu2	1	4	44	78.5	12.6	91.1	103	1030	1133	90	159.3
Bsssu2	1	5	48	134.7	23.5	158.2	0	858	858	37	239.6
Bsssu2	1	6	40	69	12.6	81.6	0	987	987	78	175.9
Bsssu2	2	1	32	51.8	6.3	58.1	0	558	558	89	.
Bsssu2	2	2	23	35.8	4.3	40.1	232	472	704	163	.
Bsssu2	2	3	32	50.2	10.2	60.4	90	686	777	76	.
Bsssu2	2	4	28	30.5	5.4	35.9	26	815	841	155	.
Bsssu2	2	5	27	26.3	4.7	31	13	1716	1729	367	.
Bsssu2	2	6	.	.	.	.	.	.	.	.	.
Bal13	1	1	41	48.3	18.7	67	180	987	1167	62	163
Bal13	1	2	46	101.4	23.1	124.5	129	1073	1201	52	166.7
Bal13	1	3	47	99.4	15.4	114.8	296	944	1240	81	168.9
Bal13	1	4	41	69	13.9	82.9	0	2317	2317	167	324.2
Bal13	1	5	40	49.8	11.7	61.5	0	987	987	84	74.5
Bal13	1	6	48	105.2	18	123.2	0	429	429	24	256.1
Bal13	2	1	.	.	.	.	.	.	.	.	.
Bal13	2	2	.	.	.	.	.	.	.	.	.
Bal13	2	3	.	.	.	.	.	.	.	.	.
Bal13	2	4	.	.	.	.	.	.	.	.	.
Bal13	2	5	.	.	.	.	.	.	.	.	.
Bal13	2	6	.	.	.	.	.	.	.	.	.
Bve2	1	1	40	65.1	11.4	76.5	0	172	172	15	286.1
Bve2	1	2	40	80.6	11.1	91.7	309	429	738	66	142.9
Bve2	1	3	42	101.8	15.2	117	0	86	86	6	173.7
Bve2	1	4	41	83.3	11	94.3	0	300	300	27	148.4
Bve2	1	5	44	120.2	18.8	139	0	686	686	36	154.2
Bve2	1	6	42	102.3	19.2	121.5	0	558	558	29	409.3
Bve2	2	1	33	45.2	6.2	51.4	0	343	343	55	.
Bve2	2	2	28	44.8	3.5	48.3	26	257	283	81	.
Bve2	2	3	31	43	5.3	48.3	52	772	824	155	.
Bve2	2	4	30	22	2.5	24.5	26	43	69	28	.
Bve2	2	5	33	26.5	3.9	30.4	77	601	678	174	.
Bve2	2	6	.	.	.	.	.	.	.	.	.
Bsa27	1	1	43	72.5	10.9	83.4	0	129	129	12	241.9
Bsa27	1	2	40	71.9	10.6	82.5	0	43	43	4	190
Bsa27	1	3	41	78.9	13.7	92.6	13	1330	1343	98	117
Bsa27	1	4	42	78.3	9.7	88	811	1030	1841	190	131.7
Bsa27	1	5	43	82.1	12.8	94.9	0	43	43	3	87.2
Bsa27	1	6	41	111.1	15.5	126.6	0	257	257	17	283.8
Bsa27	2	1	.	.	.	.	.	.	.	.	.
Bsa27	2	2	.	.	.	.	.	.	.	.	.
Bsa27	2	3	.	.	.	.	.	.	.	.	.
Bsa27	2	4	.	.	.	.	.	.	.	.	.
Bsa27	2	5	.	.	.	.	.	.	.	.	.
Bsa27	2	6	.	.	.	.	.	.	.	.	.
Pasteuria nishizawae	1	1	39	69.3	10.3	79.6	13	1030	1042	101	286.9
Pasteuria nishizawae	1	2	47	60.3	9.1	69.4	64	558	622	68	248.4
Pasteuria nishizawae	1	3	41	50.9	13.6	64.5	476	772	1249	92	73
Pasteuria nishizawae	1	4	42	38.9	6.2	45.1	26	558	583	94	128.7
Pasteuria nishizawae	1	5	40	95.7	20.8	116.5	0	1030	1030	50	162.7
Pasteuria nishizawae	1	6	30	37.2	10.7	47.9	0	1158	1158	108	173.4
Pasteuria nishizawae	2	1	24	33.1	5.2	38.3	64	472	536	103	.
Pasteuria nishizawae	2	2	23	22.7	4.2	26.9	386	729	1116	268	.
Pasteuria nishizawae	2	3	30	34.6	5.5	40.1	13	729	742	135	.
Pasteuria nishizawae	2	4	29	21.4	3.4	24.8	52	1630	1682	496	.
Pasteuria nishizawae	2	5	25	29.5	3.7	33.2	26	515	541	145	.
Pasteuria nishizawae	2	6	.	.	.	.	.	.	.	.	.
Mixture 1	1	1	35	79.5	12.8	92.3	0	558	558	44	157
Mixture 1	1	2	39	45.4	9.7	55.1	13	300	313	32	105.7
Mixture 1	1	3	44	85.7	13.9	99.6	13	215	227	16	116.9
Mixture 1	1	4	42	74.7	10.4	85.1	0	815	815	78	133.4
Mixture 1	1	5	39	62.7	8.8	71.5	13	215	227	26	105.6
Mixture 1	1	6	40	34.6	7.9	42.5	0	686	686	87	319.2
Mixture 1	2	1	.	.	.	.	.	.	.	.	.
Mixture 1	2	2	.	.	.	.	.	.	.	.	.
Mixture 1	2	3	.	.	.	.	.	.	.	.	.
Mixture 1	2	4	.	.	.	.	.	.	.	.	.
Mixture 1	2	5	.	.	.	.	.	.	.	.	.
Mixture 1	2	6	.	.	.	.	.	.	.	.	.
Mixture 2	1	1	43	20.7	6.9	27.6	0	1845	1845	267	262.7
Mixture 2	1	2	42	87.4	18	105.4	167	644	811	45	130.7
Mixture 2	1	3	50	104.6	13.9	118.5	64	815	879	63	155.7
Mixture 2	1	4	44	81.3	10	91.3	0	815	815	82	157.1
Mixture 2	1	5	45	111	17.9	128.9	0	1158	1158	65	249.7
Mixture 2	1	6	39	32.7	26.8	59.5	0	300	300	11	156.4
Mixture 2	2	1	.	.	.	.	.	.	.	.	.
Mixture 2	2	2	.	.	.	.	.	.	.	.	.
Mixture 2	2	3	.	.	.	.	.	.	.	.	.
Mixture 2	2	4	.	.	.	.	.	.	.	.	.
Mixture 2	2	5	.	.	.	.	.	.	.	.	.
Mixture 2	2	6	.	.	.	.	.	.	.	.	.
Poncho/Votivo	1	1	38	52.2	7.2	59.4	0	429	429	60	187.5
Poncho/Votivo	1	2	32	29	6.7	35.7	0	686	686	102	144.7
Poncho/Votivo	1	3	40	83.4	10.6	94	0	129	129	12	166.9
Poncho/Votivo	1	4	43	92.6	15.3	107.9	13	772	785	51	141
Poncho/Votivo	1	5	40	92.4	22.6	115	0	601	601	27	142.8
Poncho/Votivo	1	6	42	46.9	15.6	62.5	0	729	729	47	306.4
Poncho/Votivo	2	1	29	30	2.8	32.8	245	772	1017	367	.
Poncho/Votivo	2	2	17	18.1	1.5	19.6	0	1287	1287	841	.
Poncho/Votivo	2	3	30	34	3.5	37.5	13	172	184	53	.
Poncho/Votivo	2	4	23	17.6	3	20.6	0	386	386	130	.
Poncho/Votivo	2	5	32	39.5	5.6	45.1	0	257	257	46	.
Poncho/Votivo	2	6	.	.	.	.	.	.	.	.	.
Water	1	1	44	61.9	11.2	73.1	13	472	485	43	160.8
Water	1	2	43	32.9	8.9	41.8	0	472	472	53	139.5
Water	1	3	36	54.2	11.9	66.1	155	386	541	45	104.5
Water	1	4	39	69.7	14.8	84.5	0	1416	1416	96	220.3
Water	1	5	40	95.3	16.7	112	26	429	455	27	168.4
Water	1	6	32	30.9	7.9	38.8	13	343	356	45	171.4
Water	2	1	23	17.6	2.1	19.7	0	429	429	208	.
Water	2	2	20	9.9	1.1	11	0	257	257	230	.
Water	2	4	31	42.2	6.4	48.6	850	1587	2437	380	.
Water	2	4	30	20.8	3.9	24.7	116	815	931	239	.
Water	2	5	24	12.9	1.9	14.8	0	429	429	225	.
Water	2	6	.	.	.	.	.	.	.	.	.
