# Supplementary material for: Biological control of Heterodera glycines by spore-forming plant growth-promoting rhizobacteria (PGPR) on soybean
Source: PLoS One. 2017 Jul 13;12(7):e0181201. doi: 10.1371/journal.pone.0181201 (PMC5509290; doi:10.1371/journal.pone.0181201)
Supplement: S4 Table — (XLSX) [file pone.0181201.s004.xlsx]

## Sheet: Sheet1
S4 Table. Effects of five PGPR strains and two mixtures of PGPR strains on soybean plant growth and Heterodera glycines population density in the field trials.
Name	Repeat	Rep	Stand ave	PH	SFW	RFW	BIO	Yield kg/ha	CYST
Abamectin	1	1	34.5	20.8	58	16	74	4954.3	151
Abamectin	1	2	38.5	22.8	38	10	48	4511.2	129
Abamectin	1	3	31.5	22.1	48	12	60	4607.1	86
Abamectin	1	4	33.5	19	34	14	48	4249.6	215
Abamectin	1	5	35	22	50	14	64	4090.6	172
Bve12	1	1	30.5	19.3	36	12	48	4213.3	129
Bve12	1	2	32	22	50	10	60	4707.3	86
Bve12	1	3	29.5	22.3	56	16	72	4505.9	129
Bve12	1	4	31	18	58	14	72	4379.27	257
Bve12	1	5	32	17.8	30	12	42	4118.8	515
Bsssu2	1	1	30	22.6	74	16	90	4617.4	129
Bsssu2	1	2	30.5	21.3	58	16	74	4581.6	129
Bsssu2	1	3	32.5	21.3	44	8	52	4247.6	86
Bsssu2	1	4	33.5	22	48	12	60	4352.7	129
Bsssu2	1	5	33	21.4	36	12	48	4156.2	215
Bal13	1	1	35	17.3	22	6	28	4139.4	215
Bal13	1	2	35.5	26.1	58	12	70	3875.3	86
Bal13	1	3	32	18	20	6	26	4196.8	343
Bal13	1	4	32	19.5	40	12	52	4011.6	86
Bal13	1	5	30.5	21.8	36	10	46	4118.3	129
Bve2	1	1	33.5	22.4	72	16	88	4347.5	172
Bve2	1	2	35	21.3	46	10	56	4774.6	257
Bve2	1	3	37	22.8	62	14	76	4565.6	129
Bve2	1	4	36.5	21.1	50	12	62	4426.1	172
Bve2	1	5	37	21	44	14	58	4254.8	129
Bsa27	1	1	41	18.8	36	12	48	4516.3	172
Bsa27	1	2	42	21.5	46	12	58	4343	86
Bsa27	1	3	47.5	21.5	26	8	34	3776	129
Bsa27	1	4	42.5	17.3	28	10	38	3989.5	129
Bsa27	1	5	40.5	19	30	8	38	4228.8	86
Pasteuria nishizawae	1	1	42.5	21.3	44	12	56	4538.7	257
Pasteuria nishizawae	1	2	41.5	21	46	12	58	4128	129
Pasteuria nishizawae	1	3	28	21.4	42	12	54	4064.3	172
Pasteuria nishizawae	1	4	33.5	17	28	12	40	4266	172
Pasteuria nishizawae	1	5	36	16.5	40	14	54	4206.2	172
Clothianidin+B. firmus	1	1	31.5	19.8	48	16	64	4236.5	129
Clothianidin+B. firmus	1	2	31	21.8	44	12	56	4626.3	129
Clothianidin+B. firmus	1	3	28	21	44	14	58	4413.4	43
Clothianidin+B. firmus	1	4	39	22.3	54	12	66	4289.5	86
Clothianidin+B. firmus	1	5	41	21.1	52	14	66	4542.2	172
Water	1	1	29.5	20.1	50	12	62	4250.26	300
Water	1	2	39.5	22	50	12	62	3855.4	215
Water	1	3	35	23.9	48	14	62	3911.4	214
Water	1	4	43.5	21	44	10	54	4557.3	290
Water	1	5	32.5	18.9	32	10	42	4387.5	429
Mixture 1	1	1	30	20.3	50	12	62	4734.2	43
Mixture 1	1	2	29.5	19.4	36	10	46	4003.3	257
Mixture 1	1	3	32	22.9	46	14	60	4333.7	86
Mixture 1	1	4	38.5	20.6	36	14	50	3274	86
Mixture 1	1	5	30	20.5	46	18	64	4260.6	129
Mixture 2	1	1	31	19.5	50	12	62	4324.7	129
Mixture 2	1	2	32	20.5	52	16	68	4670	129
Mixture 2	1	3	34	21.9	44	14	58	4070.3	204
Mixture 2	1	4	31	20.9	46	18	64	4112.8	172
Mixture 2	1	5	29	20.8	42	10	52	4404.1	386
Water	2	1	33	21	43.1	9.5	52.6	4054.14	86
Water	2	2	29	23	59.6	13.9	73.5	2339.5	86
Water	2	3	24	23.3	60.2	16.4	76.6	4517.3	172
Water	2	4	37	28.5	86.3	17.7	104	4136.2	300
Water	2	5	30	21.8	67.9	16.5	84.4	4546.4	129
Clothianidin+B. firmus	2	1	25	23	39.7	9.7	49.4	4774.4	43
Clothianidin+B. firmus	2	2	29	22.3	59.4	12.2	71.6	4515.1	215
Clothianidin+B. firmus	2	3	29	22.3	57.7	15.3	73	4145	43
Clothianidin+B. firmus	2	4	33	22.5	56.4	12.1	68.5	4106	43
Clothianidin+B. firmus	2	5	20	26.8	102	23.4	125.4	4407.9	43
Abamectin	2	1	24	18.8	56.6	15	71.6	4603.3	172
Abamectin	2	2	34	24.8	68.4	15.9	84.3	4314.6	43
Abamectin	2	3	21	23.8	75.8	24.3	100.1	4339.3	86
Abamectin	2	4	34	23.5	75.2	17.8	93	4110.8	43
Abamectin	2	5	29	22	48.1	10.8	58.9	4182.2	43
Pasteuria nishizawae	2	1	32	18.5	47	14.4	61.4	4160.7	129
Pasteuria nishizawae	2	2	30	20.3	52.2	13.4	65.6	4431.4	43
Pasteuria nishizawae	2	3	30	20.5	43	12.6	55.6	4388.2	43
Pasteuria nishizawae	2	4	29	22.8	50.8	12.9	63.7	3641.4	43
Pasteuria nishizawae	2	5	38	25.3	85.3	19.7	105	4263.8	86
Bve12	2	1	38	20.8	51.2	14.2	65.4	4261.4	43
Bve12	2	2	27	23.8	83	21.8	104.8	4633.1	129
Bve12	2	3	34	25.8	85.5	24	109.5	4503.1	86
Bve12	2	4	26	24.8	81	19.2	100.2	4288.4	129
Bve12	2	5	28	25.5	97.9	21.6	119.5	4127.8	129
Bve2	2	1	28	24.3	61.4	18.2	79.6	4514.1	65
Bve2	2	2	33	21.5	55.3	14.1	69.4	4365.5	86
Bve2	2	3	33	24.3	60.8	15.3	76.1	4071	43
Bve2	2	4	28	29	80.5	17.9	98.4	4276.1	86
Bve2	2	5	32	27	75.7	16	91.7	4073.8	43
Bal13	2	1	32	23.5	78.3	20.2	98.5	4586	.
Bal13	2	2	30	22.8	55.5	13.9	69.4	4256	.
Bal13	2	3	31	29.3	81.2	19.6	100.8	4350.1	.
Bal13	2	4	37	23.3	70.2	18.9	89.1	4215.5	.
Bal13	2	5	32	25.8	57.6	11.2	68.8	3652.9	.
Bsssu2	2	1	24	27.5	57	14.9	71.9	4781.3	86
Bsssu2	2	2	29	21.8	47.1	13	60.1	4749.1	300
Bsssu2	2	3	33	24	57.7	10.5	68.2	4041.3	43
Bsssu2	2	4	32	27	52.2	12.3	64.5	4301.3	343
Bsssu2	2	5	27	23.5	58.6	11.8	70.4	4106.3	172
Bsa27	2	1	27	23.8	56.8	15.6	72.4	4532.6	.
Bsa27	2	2	28	24.5	66.4	15	81.4	4633.1	.
Bsa27	2	3	27	24.8	73.1	19.8	92.9	4471.9	.
Bsa27	2	4	29	26.8	64.5	17.5	82	4162.8	.
Bsa27	2	5	32	22.5	56.3	13	69.3	4079.4	.
Mixture 1	2	1	33	20.8	34.1	16.9	51	4507.4	.
Mixture 1	2	2	32	23.3	55	12.1	67.1	4282.6	.
Mixture 1	2	3	36	28.5	93.3	28.7	122	4722.3	.
Mixture 1	2	4	24	22.8	66.7	16.7	83.4	4405.1	.
Mixture 1	2	5	37	27.5	76.3	13.9	90.2	4437.9	.
Mixture 2	2	1	28	22	66.6	18.8	85.4	5181.7	.
Mixture 2	2	2	29	24.8	67.4	16.2	83.6	4602	.
Mixture 2	2	3	21	26.3	71.4	13.7	85.1	4304.3	.
Mixture 2	2	4	19	27.3	105.3	26.7	132	4239.1	.
Mixture 2	2	5	33	27.3	55.7	11.4	67.1	4757.8	.
